# Supplementary material for: Assessment of Ocular Surface Pathogen Susceptibility to Ultraviolet‐C (UVC) Light Treatment With a Novel Prototype Device—An In Vitro Study
Source: Vet Ophthalmol. 2026 Jun 19;29(4):e70214. doi: 10.1111/vop.70214 (PMC13282450; doi:10.1111/vop.70214)
Supplement: Supplementary file 1 — Table S1: Antimicrobial susceptibilities of isolates included in the study. MDR was defined as resistance to three or more classes of antimicrobials. [file VOP-29-0-s001.xlsx]

## Sheet: Sheet1
	Isolate code	Sample origin (Species/Site)	Number categories of antimicrobials non-susceptible to	MDR?	Beta-lactams							Macrolides	Lincosamides	Tetracyclines				Phenicols	Folate pathway inhibitor	Fucidanes	Fluoroquinolones					Aminoglycosides
					(Amino)penicillins		Potentiated aminopenicillin	Anti-staphylococcal beta-lactams	1st generation cephalosporin (cephalotin / cephalexin)	3rd generation cephalosporin (cefovecin / cefpodoxime)	Carbapenems			Group A			Group B
					Benzylpenicillin	Ampicillin	Amoxicillin / Clavulanic Acid	Oxacillin			Imipenem	Erythromycin	Clindamycin	Tetracycline	Oxytetracycline*	Doxycycline	Minocycline	Chloramphenicol*	Trimethoprim / Sulfamethoxazole	Fusidic acid*	Enrofloxacin	Marbofloxacin	Pradofloxacin	Ciprofloxacin*	Ofloxacin*	Amikacin	Gentamicin	Tobramycin*	Neomycin*	Kanamycin
Staphylococcus pseudintermedius	SP1	Canine/Cornea	3	Y	(R)	(R)	S	S	nt	S	nt	R	S	S	S	S	S	R	S	nt	S	S	S	I	S	S	S	S	nt	nt
	SP2	Canine/Cornea	1	N	(R)	(R)	S	S	nt	S	nt	S	S	S	S	S	S	S	S	nt	S	S	S	I	nt	S	S	S	nt	nt
	SP3	Canine/Eyelid	1	N	(R)	(R)	S	S	nt	S	nt	S	nt	S	S	S	S	S	S	S	I	I	S	I	nt	S	S	nt	nt	nt
	SP4	Canine/Cornea	1	N	S	S	S	S	nt	S	nt	S	S	S	S	S	S	S	S	R	S	S	S	I	nt	S	S	nt	nt	nt
	SP6	Data unavailable	0	N	Susceptibility data not available
	SP7	Canine/Cornea	0	N	(R)	(R)	S	S	S	S	nt	S	S	nt	S	S	S	S	S	S	S	S	S	S	S	S	S	nt	nt	nt
	SP8	Canine/Cornea	0	N	(R)	nt	S	S	S	S	nt	S	S	nt	nt	S	S	S	S	S	S	S	S	S	S	S	S	nt	nt	nt
	SP9	Canine/Cornea	0	N	(R)	nt	S	S	S	S	nt	S	S	nt	S	S	S	S	S	S	S	S	S	nt	S	S	S	S	nt	nt
	MRSP1 †	Canine/Ear	5	Y	(R)	(R)	R	R	R	R	nt	R	S	R	R	nt	nt	S	R	S	nt	nt	nt	S	nt	nt	nt	nt	nt	R
	MRSP2 †	Canine/Skin	7	Y	(R)	(R)	R	R	R	R	nt	R	R	R	R	nt	nt	S	R	S	nt	nt	nt	R	nt	nt	nt	nt	nt	R
	LMG 22219 ‡	Feline/Lung	0	N	Absence of known resistances
Staphylococcus aureus	SA5	Feline/Cornea	0	N	(R)	S	S	S	nt	S	nt	S	S	S	S	S	S	S	S	S	S	S	S	S	S	S	S	S	nt	nt
	ATCC 25923 ‡	Data unavailable	0	N	Absence of known resistances
Streptococcus canis	SC1	Canine/Cornea	0	N	nt	S	S	n/a	nt	S	nt	nt	nt	S	S	S	S	S	S	(R)	S	S	nt	nt	S	(R)	(R)	(R)	(R)	nt
	SC2	Canine/Cornea	0	N	nt	nt	S	n/a	S	S	nt	nt	nt	S	S	nt	nt	S	S	(R)	S	S	S	nt	S	(R)	(R)	(R)	(R)	nt
	SC3	Canine/Conjunctiva	1	N	nt	S	S	n/a	S	S	nt	nt	nt	nt	I	R	nt	S	S	(R)	nt	nt	nt	S	S	(R)	(R)	(R)	(R)	nt
	SC4	Canine/Cornea	1	N	nt	S	S	n/a	S	S	nt	nt	nt	nt	R	nt	nt	S	nt	(R)	nt	nt	nt	S	nt	(R)	(R)	(R)	(R)	nt
Pseudomonas aeruginosa	PA1	Canine/Cornea	0	N	(R)	(R)	(R)	n/a	(R)	(R)	nt	(R)	(R)	(R)	(R)	(R)	(R)	(R)	(R)	(R)	S	S	S	S	nt	S	S	nt	(R)	nt
	PA2	Canine/Cornea	0	N	(R)	(R)	(R)	n/a	(R)	(R)	nt	(R)	(R)	(R)	(R)	(R)	(R)	(R)	(R)	(R)	S	S	S	S	nt	S	S	nt	(R)	nt
	PA3	Canine/Cornea	0	N	(R)	(R)	(R)	n/a	(R)	(R)	nt	(R)	(R)	(R)	(R)	(R)	(R)	(R)	(R)	(R)	S	S	S	S	nt	S	S	S	(R)	nt
	PA4	Canine/Cornea	1	N	(R)	(R)	(R)	n/a	(R)	(R)	nt	(R)	(R)	(R)	(R)	(R)	(R)	(R)	(R)	(R)	I	S	nt	S	nt	S	S	S	(R)	nt
	PA5	Canine/Conjunctiva	0	N	(R)	(R)	(R)	n/a	(R)	(R)	nt	(R)	(R)	(R)	(R)	(R)	(R)	(R)	(R)	(R)	S	S	S	S	nt	S	S	S	(R)	nt
	PA6	Canine/Abscess	0	N	(R)	(R)	(R)	n/a	(R)	(R)	nt	(R)	(R)	(R)	(R)	(R)	(R)	(R)	(R)	(R)	S	S	S	S	nt	S	S	S	(R)	nt
	PA7	Canine/Conjunctiva	1	N	(R)	(R)	(R)	n/a	(R)	(R)	R	(R)	(R)	(R)	(R)	(R)	(R)	(R)	(R)	(R)	S	S	nt	S	nt	S	S	S	(R)	nt
Escherichia coli	EC3	Canine/ BAL wash	6	Y	(R)	(R)	(R)	n/a	R	S	nt	(R)	(R)	R	nt	R	nt	S	R	(R)	R	R	R	nt	nt	S	S	nt	nt	nt
	EC4	Canine/Cornea	3	Y	(R)	R	S	n/a	R	S	nt	(R)	(R)	nt	nt	nt	nt	I	S	(R)	S	S	S	S	S	S	S	S	nt	nt
	EC6	Canine/Cornea	2	N	(R)	nt	S	n/a	R	S	nt	(R)	(R)	nt	nt	nt	nt	I	S	(R)	S	S	S	nt	S	S	nt	S	nt	nt
	EC8	Canine/Cornea	2	N	(R)	nt	S	n/a	R	S	nt	(R)	(R)	S	nt	S	S	S	S	(R)	S	S	S	S	S	S	S	R	S	nt
	ATCC 25922 ‡	Data unavailable	0	N	Absence of known resistances
Serratia marcescens	SM	Canine/Cornea	3	Y	(R)	(R)	(R)	n/a	(R)	I	nt	(R)	(R)	R	nt	S	S	I	S	(R)	S	S	S	S	nt	S	S	nt	S	nt
			n/a	Not applicable for this species
			nt	Not tested for this isolate
			*	Agent used topically only in veterinary medicine; used to define multidrug-resistance, but not used to interpret likely clinical efficacy of topical application
			(R)	Intrinsic resistance, or defined as phenotypically resistant by laboratory, but not used for definition of multidrug-resistance (expected phenotype)
			(S)	Predictable susceptibility based on phenotypic susceptibility to another agent, or predictable suscpetibility of the bacterial species (expected phenotype)
			†	Susceptibility defined in McCarthy et al., 2015
			‡	Susceptibility as defined by type culture collection

## Sheet: Sheet2
Bacterial species	Isolate code	Sample origin (Species/Site)	Number categories of antimicrobials non-susceptible to	Multi drug resistant?	Beta-lactams							Macrolides	Lincosamides	Tetracyclines				Phenicols	Folate pathway inhibitor	Fucidanes	Fluoroquinolones					Aminoglycosides
					(Amino)penicillins		Potentiated aminopenicillin	Anti-staphylococcal beta-lactams	1st generation cephalosporin (cephalotin / cephalexin)	3rd generation cephalosporin (cefovecin / cefpodoxime)	Carbapenems			Group A			Group B
					Benzylpenicillin	Ampicillin	Amoxicillin / Clavulanic Acid	Oxacillin			Imipenem	Erythromycin	Clindamycin	Tetracycline	Oxytetracycline*	Doxycycline	Minocycline	Chloramphenicol*	Trimethoprim / Sulfamethoxazole	Fusidic acid*	Enrofloxacin	Marbofloxacin	Pradofloxacin	Ciprofloxacin*	Ofloxacin*	Amikacin	Gentamicin	Tobramycin*	Neomycin*	Kanamycin
Staphylococcus pseudintermedius	SP1	Canine/Cornea	3	Y	(R)	(R)	S	S	nt	S	nt	R	S	S	S	S	S	R	S	nt	S	S	S	I	S	S	S	S	nt	nt
	SP2	Canine/Cornea	1	N	(R)	(R)	S	S	nt	S	nt	S	S	S	S	S	S	S	S	nt	S	S	S	I	nt	S	S	S	nt	nt
	SP3	Canine/Eyelid	1	N	(R)	(R)	S	S	nt	S	nt	S	nt	S	S	S	S	S	S	S	I	I	S	I	nt	S	S	nt	nt	nt
	SP4	Canine/Cornea	1	N	S	S	S	S	nt	S	nt	S	S	S	S	S	S	S	S	R	S	S	S	I	nt	S	S	nt	nt	nt
	SP6	Data unavailable	0	N	Susceptibility data not available
	SP7	Canine/Cornea	0	N	(R)	(R)	S	S	S	S	nt	S	S	nt	S	S	S	S	S	S	S	S	S	S	S	S	S	nt	nt	nt
	SP8	Canine/Cornea	0	N	(R)	nt	S	S	S	S	nt	S	S	nt	nt	S	S	S	S	S	S	S	S	S	S	S	S	nt	nt	nt
	SP9	Canine/Cornea	0	N	(R)	nt	S	S	S	S	nt	S	S	nt	S	S	S	S	S	S	S	S	S	nt	S	S	S	S	nt	nt
	MRSP1 †	Canine/Ear	5	Y	(R)	(R)	R	R	R	R	nt	R	S	R	R	nt	nt	S	R	S	nt	nt	nt	S	nt	nt	nt	nt	nt	R
	MRSP2 †	Canine/Skin	7	Y	(R)	(R)	R	R	R	R	nt	R	R	R	R	nt	nt	S	R	S	nt	nt	nt	R	nt	nt	nt	nt	nt	R
	LMG 22219 ‡	Feline/Lung	0	N	Absence of known resistances
Staphylococcus aureus	SA5	Feline/Cornea	0	N	(R)	S	S	S	nt	S	nt	S	S	S	S	S	S	S	S	S	S	S	S	S	S	S	S	S	nt	nt
	ATCC 25923 ‡	Data unavailable	0	N	Absence of known resistances
Streptococcus canis	SC1	Canine/Cornea	0	N	nt	S	S	n/a	nt	S	nt	nt	nt	S	S	S	S	S	S	(R)	S	S	nt	nt	S	(R)	(R)	(R)	(R)	nt
	SC2	Canine/Cornea	0	N	nt	nt	S	n/a	S	S	nt	nt	nt	S	S	nt	nt	S	S	(R)	S	S	S	nt	S	(R)	(R)	(R)	(R)	nt
	SC3	Canine/Conjunctiva	1	N	nt	S	S	n/a	S	S	nt	nt	nt	nt	I	R	nt	S	S	(R)	nt	nt	nt	S	S	(R)	(R)	(R)	(R)	nt
	SC4	Canine/Cornea	1	N	nt	S	S	n/a	S	S	nt	nt	nt	nt	R	nt	nt	S	nt	(R)	nt	nt	nt	S	nt	(R)	(R)	(R)	(R)	nt
Pseudomonas aeruginosa	PA1	Canine/Cornea	0	N	(R)	(R)	(R)	n/a	(R)	(R)	nt	(R)	(R)	(R)	(R)	(R)	(R)	(R)	(R)	(R)	S	S	S	S	nt	S	S	nt	(R)	nt
	PA2	Canine/Cornea	0	N	(R)	(R)	(R)	n/a	(R)	(R)	nt	(R)	(R)	(R)	(R)	(R)	(R)	(R)	(R)	(R)	S	S	S	S	nt	S	S	nt	(R)	nt
	PA3	Canine/Cornea	0	N	(R)	(R)	(R)	n/a	(R)	(R)	nt	(R)	(R)	(R)	(R)	(R)	(R)	(R)	(R)	(R)	S	S	S	S	nt	S	S	S	(R)	nt
	PA4	Canine/Cornea	1	N	(R)	(R)	(R)	n/a	(R)	(R)	nt	(R)	(R)	(R)	(R)	(R)	(R)	(R)	(R)	(R)	I	S	nt	S	nt	S	S	S	(R)	nt
	PA5	Canine/Conjunctiva	0	N	(R)	(R)	(R)	n/a	(R)	(R)	nt	(R)	(R)	(R)	(R)	(R)	(R)	(R)	(R)	(R)	S	S	S	S	nt	S	S	S	(R)	nt
	PA6	Canine/Abscess	0	N	(R)	(R)	(R)	n/a	(R)	(R)	nt	(R)	(R)	(R)	(R)	(R)	(R)	(R)	(R)	(R)	S	S	S	S	nt	S	S	S	(R)	nt
	PA7	Canine/Conjunctiva	1	N	(R)	(R)	(R)	n/a	(R)	(R)	R	(R)	(R)	(R)	(R)	(R)	(R)	(R)	(R)	(R)	S	S	nt	S	nt	S	S	S	(R)	nt
Escherichia coli	EC3	Canine/ BAL wash	6	Y	(R)	(R)	(R)	n/a	R	S	nt	(R)	(R)	R	nt	R	nt	S	R	(R)	R	R	R	nt	nt	S	S	nt	nt	nt
	EC4	Canine/Cornea	3	Y	(R)	R	S	n/a	R	S	nt	(R)	(R)	nt	nt	nt	nt	I	S	(R)	S	S	S	S	S	S	S	S	nt	nt
	EC6	Canine/Cornea	2	N	(R)	nt	S	n/a	R	S	nt	(R)	(R)	nt	nt	nt	nt	I	S	(R)	S	S	S	nt	S	S	nt	S	nt	nt
	EC8	Canine/Cornea	2	N	(R)	nt	S	n/a	R	S	nt	(R)	(R)	S	nt	S	S	S	S	(R)	S	S	S	S	S	S	S	R	S	nt
	ATCC 25922 ‡	Data unavailable	0	N	Absence of known resistances
Serratia marcescens	SM	Canine/Cornea	3	Y	(R)	(R)	(R)	n/a	(R)	I	nt	(R)	(R)	R	nt	S	S	I	S	(R)	S	S	S	S	nt	S	S	nt	S	nt
			n/a	Not applicable for this species
			nt	Not tested for this isolate
			*	Agent used topically only in veterinary medicine; used to define multidrug-resistance, but not used to interpret likely clinical efficacy of topical application
			(R)	Intrinsic resistance, or defined as phenotypically resistant by laboratory, but not used for definition of multidrug-resistance (expected phenotype)
			(S)	Predictable susceptibility based on phenotypic susceptibility to another agent, or predictable suscpetibility of the bacterial species (expected phenotype)
			†	Susceptibility defined in McCarthy et al., 2015
			‡	Susceptibility as defined by type culture collection
					Supplementary table 1: Antimicrobial susceptibilities of isolates included in the study. MDR was defined as resistance to three or more classes of antimicrobials
